# Supplementary material for: Serum and Fecal 3-Bromotyrosine Concentrations in Dogs with Chronic Inflammatory Enteropathy: Clinical Parameters and Histopathological Changes
Source: Animals (Basel). 2023 Sep 4;13(17):2804. doi: 10.3390/ani13172804 (PMC10486566; doi:10.3390/ani13172804)
Supplement: Supplementary file 1 [file animals-13-02804-s001.zip]

Archive with 1 entries (1 files):
- animals-2539993-supplementary.pdf
